# Supplementary material for: Anti-inflammatory coumarins from Paramignya trimera
Source: Pharm Biol. 2017 Feb 28;55(1):1195–201. doi: 10.1080/13880209.2017.1296001 (PMC6130569; doi:10.1080/13880209.2017.1296001)
Supplement: Phan_Van_Kiem_et_al_supplemental_content.zip [file IPHB_A_1296001_SM8609.zip]

Archive with 1 entries (1 files):
- Phan Van Kiem et al supplemental content.docx
